# Supplementary material for: Plasma GDF15 affects long-term dementia risk and alters neuroimmune signaling
Source: Sci Adv. 2026 Jun 26;12(26):eaec7614. doi: 10.1126/sciadv.aec7614 (PMC13308606; doi:10.1126/sciadv.aec7614)
Supplement: Supplementary file 2 — Tables S1 to S24 [file sciadv.aec7614_tables_s1_to_s24.zip]

Archive with 1 entries (1 files):
- aec7614_tables_s1_to_s24.xlsx
