# Supplementary material for: Plasma GDF15 affects long-term dementia risk and alters neuroimmune signaling
Source: Sci Adv. 2026 Jun 26;12(26):eaec7614. doi: 10.1126/sciadv.aec7614 (PMC13308606; doi:10.1126/sciadv.aec7614)
Supplement: Supplementary file 2 — Tables S1 to S24 [file sciadv.aec7614_tables_s1_to_s24.zip › aec7614_tables_s1_to_s24.xlsx]

## Sheet: Table of Contents
Supplemental Tables
Plasma GDF15 affects long-term dementia risk and alters neuro-immune signaling
Authors:	Cassandra O. Blew, Michael R. Duggan, Dimitrios Tsitsipatis, Gabriela T. Gomez, Zulema Rodriguez Hernandez, Luke C. Pilling, Jingsha Chen, Eva Jacobsen, Heather E. Dark, Yifei Lu, Shannon M. Drouin, Cassandra M. Joynes, Minhao Yao, Murat Bilgel, Abhay Moghekar, Qu Tian, Julián Candia, Mary Kaileh, Aditi Gupta, Krystyna Mazan-Mamczarz, Myriam Gorospe, Alexey Lyashkov, Yevgeniya Lukyanenko, Mika Ki…
Table	Title
Table S1	Baseline demographics for all cohorts
Table S2	External validation of GDF15 measurements
Table S3	GDF15 expression in cell and tissue types
Table S4	Association between incident dementia and plasma GDF15 in ARIC at late-life (7yr) and midlife (20yr)
Table S5	Association between incident all-cause dementia (stratified) and etiology-specific dementia with plasma GDF15 in the UK Biobank (14yr)
Table S6	Association between incident all-cause dementia (stratified) and etiology-specific dementia with plasma GDF15 in the AGES-Reykjavík Study (17yr)
Table S7	Multicohort meta-analysis of associations between plasma GDF15 and incident dementia
Table S8	Mendelian Randomization - Post-selection Inference (MR-SPI) Results
Table S9	Single nucleotide polymorphisms externally shown to be associated with GDF15
Table S10	GDF15 associations with neuroimaing outcomes in ARIC
Table S11	GDF15 associations with neuroimaing outcomes in the BLSA
Table S12	Top 20 associations of GDF15 with voxel-based morphometry in the BLSA
Table S13	GDF15 associations with machine learning-derived patterns of brain atrophy in the BLSA and UKB
Table S14	Relationships between ADRD biomarkers and GDF15 in ARIC
Table S15	Relationships between ADRD biomarkers and GDF15 in the BLSA
Table S16	Association of GDF15 with PET-defined amyloid-positive status
Table S17	Cross-biofluid correlations of GDF15 and full proteomes in the JHNC cohort
Table S18	Enriched pathways in GDF15 cross-biofluid correlations
Table S19	Plasma GDF15 immune-specific phenome-wide association study (PheWAS)
Table S20	Protein mass spectrometry results of macrophage secretome following rhGDF15 exposure compared to control
Table S21	Pathway enrichment following exposure to rhGDF15 compared to controls
Table S22	Proteins accoiated with dementia risk at both mid- and late-life and correlated with plasma GDF15 across biofluids: Mediation affects
Table S23	Pathway principal component score associations with ARIC incident dementia
Table S24	Significant pathway prinicipal component score protein loadings and mediation affects

## Sheet: Table S1
Table S1. Baseline demographics for all cohorts									TOC
Values are displayed as means (SD) for continuous variables and frequency (column percentages) for categorical variables unless otherwise specified.
ARIC
Characteristic, n (%) or mean (SD)	Late-life Incident Dementia (Visits 5-7)	Midlife Incident Dementia (Visits 2-5)	Neuroimmaging (Visit 5)	ADRD Biomarkers (Visit 5)
	N=4287	N=11595	N=1345	N=1411
Demographic variables
Age, mean (SD)	75.2 (5)	57.1 (5.7)	76.1 (5.2)	76.2 (5.2)
Female, N (%)	2481 (57.9%)	6463 (55.7%)	796 (59.2%)	823 (58.3%)
Male, N (%)	1806 (42.1%)	5132 (44.3%)	549 (40.8%)	588 (41.7%)
Black, N (%)	780 (18.2%)	2669 (23%)	334 (24.8%)	349 (24.7%)
White, N (%)	3507 (81.8%)	8926 (77%)	1011 (75.2%)	1062 (75.3%)
Race-Center, N (%)
White-Minneapolis, Minnesota	1388 (32.4%)	3092 (26.7%)	332 (24.7%)	351 (24.9%)
White-Washington County, Maryland	1196 (27.9%)	3069 (26.5%)	361 (26.8%)	376 (26.7%)
Black-Forsyth Count, North Carolina	58 (1.4%)	320 (2.8%)	15 (1.1%)	20 (1.4%)
White-Forsyth Count, North Carolina	923 (21.5%)	2765 (23.8%)	318 (23.6%)	335 (23.7%)
Black-Jackson, Mississippi	722 (16.8%)	2349 (20.3%)	319 (23.7%)	329 (23.3%)
Education, N (%)
Less than high school	512 (11.9%)	2496 (21.5%)	167 (12.4%)	181 (12.8%)
High school/GED/vocational	1831 (42.7%)	4895 (42.2%)	565 (42.0%)	583 (41.3%)
At least some college	1944 (45.3%)	4204 (36.3%)	613 (45.6%)	647 (45.9%)
Apolipoprotein E ε4 alleles, N (%)
0 ε4 alleles	2978 (69.5%)	7747 (66.8%)	929 (69.1%)	952 (67.5%)
1+ ε4 allele	1144 (26.7%)	3476 (30%)	370 (27.5%)	410 (29.1%)
Unknown genotype	165 (3.8%)	372 (3.2%)	46 (3.4%)	49 (3.5%)
Physiological and lab variables
eGFR-creatinine, mean (SD)	70.1 (16.7)	96.6 (14)	70.2 (16.5)	70.1 (17.2)
BMI (kg/m2), mean (SD)	28.8 (5.6)	27.9 (5.3)	28.5 (5.6)	28.3 (5.1)
Diabetes, N (%)	1185 (27.6%)	1747 (15.1%)	406 (30.2%)	425 (30.1%)
Hypertension, N (%)	3136 (73.2%)	4170 (36%)	993 (73.8%)	1037 (73.5%)
Current smoker, N (%)	247 (5.8%)	2584 (22.3%)	64 (4.8%)	71 (5.0%)
Follow-up Time (years)
mean (SD)	6.1 (1.3)	17.6 (5.3)	-	-
median	6.47	20.18	-	-
Neuroimaging variables, N (%)
Lacunar Infarcts	-	-	237 (17.6%)	-
CMHs	-	-	302 (22.5%)	-
Lobar CMHs	-	-	112 (8.3%)	-
Subcortical CMHs	-	-	252 (18.7%)	-
UK Biobank
Characteristic, N or mean (SD)	Incident Dementia
	N=32842
Demographic Variables
Age, mean (SD)	60.76 (5.23)
Male, N (%)	15214 (46.3%)
Female, N (%)	17628 (53.7%)
White Ethnicity, N (%)	32388 (98.6%)
Non-White Ethnicity, N (%)	454 (1.4%)
Educational attainment, N (%)
None	7323 (22.3%)
CSEs	1472 (4.5%)
GCSEs/O-levels	5982 (18.2%)
A-levels/NVQ/HND/HNC	5158 (15.7%)
Professional qualification	9272 (28.2%)
University degree	3635 (11.1%)
Study site, N (%)
Leeds	3186 (9.7%)
Bristol	2375 (7.2%)
Newcastle	2403 (7.3%)
Nottingham	2675 (8.1%)
Liverpool	1947 (5.9%)
Sheffield	2053 (6.3%)
Reading	1619 (4.9%)
Hounslow	1729 (5.3%)
Bury	2172 (6.6%)
Croydon	1617 (4.9%)
Birmingham	1406 (4.3%)
Middlesborough	1560 (4.8%)
Stoke	1408 (4.3%)
Glasgow	1339 (4.1%)
Cardiff	1316 (4%)
Edinburgh	1099 (3.3%)
Oxford	911 (2.8%)
Manchester	1010 (3.1%)
Barts	897 (2.7%)
Swansea	91 (0.3%)
Wrexham	29 (0.1%)
APOEε4 alleles, N (%)
0 ε4 alleles	23346 (71.1%)
1 ε4 allele	7655 (23.3%)
2 ε4 alleles	976 (3%)
Unknown genotype	865 (2.6%)
Physiological variables
BMI, mean (SD)	27.62 (4.73)
eGFR, mean (SD)	86.98 (13.82)
Prevalent Type-2 Diabetes, N (%)	1323 (4%)
High cholesterol, N (%)	23731 (72.3%)
Outcome variables
All cause dementia, N (%)	1253 (3.8%)
Alzheimer’s disease, N (%)	620 (1.9%)
Vascular dementia, N (%)	244 (0.7%)
Parkinson's disease dementia, N (%)	81 (0.2%)
Frontotemporal dementia, N (%)	84 (0.3%)
Median follow-up time, years (IQR)	13.81 (0.82)
Age end follow-up, years; mean (SD)	75.38 (5.22)
Ethnicity & Education = self-reported at baseline assessment
High cholesterol = total cholesterol >5 mmol/L
AGES-Reykjavik
Characteristic, N or mean (SD)	Incident Dementia
	N=4755
Demographic Variables
Age, mean (SD)	76.23 (5.43)
Male, N (%)	2022 (42.5%)
Female, N (%)	2735 (57.5%)
White Ethnicity, N (%)	4755 (100%)
Non-White Ethnicity, N (%)	0 (0%)
Education, N (%)
Less than high school	1072 (22.5%)
High school/GED/vocational	2371 (49.8%)
At least some college	1314 (27.6%)
APOEε4 alleles, N (%)
0 ε4 alleles	3509 (73.8%)
1+ ε4 allele	1248 (26.2%)
Unknown genotype	0 (0%)
Physiological variables, mean (SD)
BMI (kg/m2)	27.09 (4.43)
eGFR	64.44 (15.32)
Cardiovascular risk factors, No. (%)
Hypertension	3843 (80.8%)
Diabetes mellitus	569 (12.0%)
Coronary heart disease	1038 (21.8%)
Cigarette smoking, current	580 (12.2%)
Dementia variables
All-cause dementia, No. (%)	1352 (28.4%)
Alzheimer's disease dementia, No. (%)	605 (12.7%)
Vascular dementia, No. (%)	113 (2.4%)
Median follow-up time, yrs (IQR)	15.21 (0.92)
NILS-LSA
Characteristic, N or mean (SD)	Incident Dementia
	N=340
Subject Sex
Female	184 (54.1%)
Male	156 (45.9%)
Age (years)
Mean (SD)	66.7 (5.2)
Median	67
Range	50-79
Follow-up time (days)
Mean (SD)	6480 (1792.9)
Median	7462
Range	563-7956
APOE Genotype
E4 Non-Carriers	280 (82.3%)
E4 Carriers	59 (8.5%)
Unknown	1 (0.3%)
BLSA
Characteristic, N or mean (SD)	Age vs GDF15	DNAmPhenoAge vs GDF15	GDF15 by Cognitive Status	Neuroimaging			Biomarkers
				MRI Outcomes	SPAREs	PiB PET	V2	4Plex
	N=1313	N=186	N=1137	N=994	N=977	N=194	N=690	N=1017
Demographic variables
Age, mean (SD)	68.2 (14.1)	74.7 (13.0)	69.2 (15.9)	65.9 (14.8)	66.1 (14.7)	75.8 (8.2)	65.1 (15.3)	66.0 (14.7)
Female, N (%)	683 (52.0%)	88 (47.3%)	599 (52.7%)	545 (54.8%)	538 (55.1%)	103 (53.1%)	378 (54.8%)	554 (54.5%)
Male, N (%)	630 (48.0%)	98 (52.7%)	538 (47.3%)	449 (45.2%)	439 (44.9)	91 (46.9%)	312 (45.2%)	463 (45.5%)
Non-White, N (%)	372 (28.3%)	47 (25.3%)	349 (30.7%)	325 (32.7%)	322 (33.0%)	41 (21.1%)	240 (34.8%)	328 (32.3%)
White, N (%)	941 (71.7%)	139 (74.7%)	788 (69.3%)	669 (67.3%)	655 (67.0%)	153 (78.9%)	450 (65.2%)	689 (67.7%)
Education, N (%)
Years, mean (SD)	16.9 (2.6)	16.7 (2.4)	17.1 (2.5)	17.1 (2.4)	17.1 (2.4)	17.2 (2.2)	17.1 (2.4)	17.1 (2.4)
Apolipoprotein E ε4 alleles, N (%)
0 ε4 alleles	875 (66.6%)	138 (74.2%)	755 (66.4%)	652 (65.6%)	649 (66.4%)	137 (70.6%)	452 (65.5%)	667 (65.6)
1+ ε4 allele	335 (25.5%)	48 (25.8%)	284 (25.0%)	243 (24.4%)	242 (24.8%)	57 (29.4%)	160 (23.2)	251 (24.7)
Unknown genotype	103 (7.9%)	0 (0.0%)	98 (8.6%)	99 (10.0%)	86 (8.8%)	0 (0.0%)	78 (11.3)	99 (9.7)
Physiological and lab variables
eGFR-creatinine, mean (SD)	81.0 (17.8)	70.4 (19.5)	75.9 (18.8)	82.1 (17.3)	82.1 (17.3)	73.0 (15.0)	82.6 (17.2)	81.9 (17.2)
BMI (kg/m2), mean (SD)	26.9 (4.6)	27.3 (4.6)	27.0 (4.8)	27.0 (4.6)	27.0 (4.6)	27.6 (4.7)	26.7 (4.4)	27.0 (4.7)
Diabetes, N (%)	75 (5.7%)	11 (5.9%)	79 (7.0%)	57 (5.7%)	56 (5.7%)	8 (4.1%)	32 (4.6%)	57 (5.6%)
Hypertension, N (%)	556 (42.3%)	95 (51.1%)	447 (39.3%)	329 (33.1%)	327 (33.5%)	91 (46.9%)	221 (32.0%)	353 (34.7%)
Cognitive Status, N (%)
Cognitively normal	-	-	1019 (93.7%)	-	-	-	-	-
Impaired but not MCI	-	-	5 (0.5%)	-	-	-	-	-
MCI	-	-	50 (4.6%)	-	-	-	-	-
ACD	-	-	63 (5.8%)	-	-	-	-	-
Johns Hopkins Neurology Clinic
Characteristic, N or mean (SD)	Proteome Analyses
	N=194
Demographic variables
Age, mean (SD)	55.3 (21.2)
Female, N (%)	117 (60.3%)
Male, N (%)	77 (39.7%)
Cognitive Status, N (%)
Cognitively Normal	121 (62.4%)
MCI	60 (30.9%)
Dementia	13 (6.7%)
Volunteer Apheresis Donors
Characteristic	Differentiated Macrophage + rhGDF15 Experiments
	Full Sample	Female	Male
	N=6	N=3	N=3
Age (years)
Mean (SD)	66.3 (4.8)	67.0 (6.2)	65.7 (4.2)
Median	68	69	67
Range	60-72	60-72	61-69

## Sheet: Table S2
Table S2. External validation of GDF15 measurements								TOC
Results derived from previously reported unadjusted spearman correlations
Cohort	Original Souce	PMID	Type of Validation	N	Correlation Coefficient	P-value
Atherosclerosis Risk in Communities (ARIC)	Rooney et al., 2023	36508319	Soma v4 - Olink Proseek	427	0.79	6e-94
			Soma v4 - Roche Elecsys	110	0.92	<0.0001
			Soma v4 - Luminex Multiplex	110	0.83	<0.0001
UKBiobank	Eldjarn et al., 2013	37794188	Soma v4 - Olink Explore 3072	1514	0.808831	0
Fenland	Pietzner et al., 2021	34819519	Soma v4 - Olink Cardiovascular III	485	0.641391	not provided
Jackson Heart Study	Katz et al., 2022	35984888	Soma 1.3k- Olink Explore	568	0.820919	7.69001e-140
BLSA	Tanaka et al., 2018	29992704	Soma 1.3k - Quantikine ELISA	88	0.821	<0.001

## Sheet: Table S3
Table S3. GDF15 expression in cell and tissue types								TOC
Cell and tissue expression were taken from the Human Protein Atlas (www.proteinatlas.org). Abbreviations: nTPM, normalized transcripts per million
Cell expression				Tissue expression
Gene name	Cell type	nTPM		Gene name	Tissue	nTPM
GDF15	Syncytiotrophoblasts	4930.8		GDF15	kidney	361.6
GDF15	Club cells	1206.5		GDF15	urinary bladder	169.9
GDF15	Ionocytes	995.5		GDF15	choroid plexus	126.9
GDF15	Exocrine glandular cells	792.5		GDF15	pancreas	109.1
GDF15	Ciliated cells	434.9		GDF15	prostate	102.2
GDF15	Undifferentiated cells	384.6		GDF15	liver	86.3
GDF15	Basal respiratory cells	375.1		GDF15	placenta	83.9
GDF15	Intestinal goblet cells	355.3		GDF15	stomach	73.4
GDF15	Ductal cells	343.5		GDF15	lung	45.5
GDF15	Extravillous trophoblasts	313		GDF15	adipose tissue	33.7
GDF15	Glandular and luminal cells	308.8		GDF15	colon	28.1
GDF15	Basal prostatic cells	263.3		GDF15	parathyroid gland	24.8
GDF15	Enteroendocrine cells	257.9		GDF15	breast	24.1
GDF15	Gastric mucus-secreting cells	230.5		GDF15	rectum	23.5
GDF15	Collecting duct cells	225.6		GDF15	gallbladder	19
GDF15	Alveolar cells type 2	170.9		GDF15	vagina	18.6
GDF15	Paneth cells	152.7		GDF15	cervix	18.3
GDF15	Pancreatic endocrine cells	132.4		GDF15	endometrium	13.1
GDF15	Secretory cells	111		GDF15	salivary gland	12.1
GDF15	Distal enterocytes	91.4		GDF15	pituitary gland	12
GDF15	Prostatic glandular cells	91.2		GDF15	small intestine	11.9
GDF15	Proximal tubular cells	88.5		GDF15	adrenal gland	11.4
GDF15	Breast glandular cells	56.9		GDF15	spleen	11.2
GDF15	Cholangiocytes	51.5		GDF15	thyroid gland	10.9
GDF15	Cytotrophoblasts	49.5		GDF15	skin	6.2
GDF15	Fibroblasts	47.7		GDF15	fallopian tube	5.3
GDF15	Salivary duct cells	45.5		GDF15	skeletal muscle	5.3
GDF15	granulocytes	43.2		GDF15	esophagus	4.6
GDF15	Alveolar cells type 1	42.7		GDF15	ovary	4.5
GDF15	Endometrial stromal cells	37.6		GDF15	duodenum	4.4
GDF15	Mucus glandular cells	24.8		GDF15	heart muscle	4.4
GDF15	Distal tubular cells	21.5		GDF15	seminal vesicle	4.4
GDF15	Hofbauer cells	19.4		GDF15	spinal cord	2.7
GDF15	Serous glandular cells	18.5		GDF15	basal ganglia	2
GDF15	Endothelial cells	17		GDF15	epididymis	2
GDF15	Proximal enterocytes	17		GDF15	hippocampal formation	1.8
GDF15	Lymphatic endothelial cells	16		GDF15	midbrain	1.8
GDF15	Breast myoepithelial cells	15.2		GDF15	smooth muscle	1.8
GDF15	Macrophages	12.8		GDF15	tonsil	1.7
GDF15	Smooth muscle cells	11		GDF15	appendix	1.5
GDF15	Muller glia cells	9.5		GDF15	testis	1.5
GDF15	Adipocytes	6.8		GDF15	amygdala	1.4
GDF15	Hepatocytes	6.8		GDF15	cerebral cortex	1.4
GDF15	Skeletal myocytes	6.8		GDF15	hypothalamus	1.4
GDF15	T-cells	3.6		GDF15	retina	1.1
GDF15	Langerhans cells	2.5		GDF15	cerebellum	0.8
GDF15	Kupffer cells	2		GDF15	lymph node	0.5
GDF15	Granulosa cells	1.8		GDF15	tongue	0.5
GDF15	Melanocytes	1.7		GDF15	bone marrow	0.4
GDF15	Peritubular cells	1.6		GDF15	thymus	0.2
GDF15	Erythroid cells	1.5
GDF15	Plasma cells	1.5
GDF15	Basal squamous epithelial cells	1.3
GDF15	B-cells	1.1
GDF15	Leydig cells	1
GDF15	monocytes	0.9
GDF15	Squamous epithelial cells	0.8
GDF15	Spermatocytes	0.7
GDF15	Basal keratinocytes	0.5
GDF15	NK-cells	0.5
GDF15	Ovarian stromal cells	0.5
GDF15	Spermatogonia	0.5
GDF15	Mesothelial cells	0.3
GDF15	Schwann cells	0.3
GDF15	Excitatory neurons	0.1
GDF15	Inhibitory neurons	0.1
GDF15	Rod photoreceptor cells	0.1
GDF15	Late spermatids	0.1
GDF15	Suprabasal keratinocytes	0.1
GDF15	Astrocytes	0
GDF15	Bipolar cells	0
GDF15	Cone photoreceptor cells	0
GDF15	Horizontal cells	0
GDF15	Microglial cells	0
GDF15	Oligodendrocyte precursor cells	0
GDF15	Oligodendrocytes	0
GDF15	Cardiomyocytes	0
GDF15	dendritic cells	0
GDF15	Early spermatids	0
GDF15	Oocytes	0
GDF15	Sertoli cells	0

## Sheet: Table S4
Table S4. Association between incident dementia and plasma GDF15 in ARIC at late-life (7yr) and midlife (20yr)																						TOC
Late-life analyses related GDF15 measured at ARIC visit 5 to dementia risk occuring through ARIC visit 7. Midlife analyses related GDF15 measured at ARIC visit 2 to dementia risk occurring through ARIC visit 5. Results derived from Cox proportional hazards models were adjusted for baseline age, sex, race-center, education, APOE ε4 status, body mass index, diabetes, hypertension, smoking status, a…
Cox regerssion
	Protein Descriptives				Late-Life									Midlife
Model/Strata	SeqID	UniProtID	Gene Name	Full Name	beta	SE	p	HR	LCI	UCI	Interaction β	Interaction p	Age beta	beta	SE	p	HR	LCI	UCI	Interaction β	Interaction p	Age beta
Model 0	SeqId_4374_45	Q99988	GDF15	Growth/differentiation factor 15	0.780296	0.0664348	7.46608e-32	2.18212	1.91571	2.48558	-	-	-	0.924062	0.0606744	2.24105e-52	2.5195	2.23701	2.83766	-	-	-
Model 1	SeqId_4374_45	Q99988	GDF15	Growth/differentiation factor 15	0.531645	0.0730847	3.4806e-13	1.70173	1.47462	1.96381	-	-	-	0.561814	0.0751477	7.65425e-14	1.75385	1.51365	2.03216	-	-	-
Model 2	SeqId_4374_45	Q99988	GDF15	Growth/differentiation factor 15	0.491974	0.0798313	7.15261e-10	1.63554	1.39865	1.91256	-	-	-	0.558064	0.0773299	5.32786e-13	1.74729	1.50155	2.03323	-	-	-
Model 3/Full sample	SeqId_4374_45	Q99988	GDF15	Growth/differentiation factor 15	0.475793	0.0841456	1.56393e-08	1.60929	1.36461	1.89784	-	-	0.127	0.439154	0.0818215	7.99601e-08	1.55139	1.32153	1.82125	-	-	0.139
APOEε4+	SeqId_4374_45	Q99988	GDF15	Growth/differentiation factor 15	0.438173	0.133491	0.00102918	1.54987	1.19308	2.01337	-	-	-	0.307747	0.126633	0.0150896	1.36036	1.06136	1.74359	-	-	-
APOEε4-	SeqId_4374_45	Q99988	GDF15	Growth/differentiation factor 15	0.473152	0.112707	2.69201e-05	1.60505	1.28692	2.00181	-0.244	0.1	-	0.533741	0.108305	8.30173e-07	1.7053	1.37915	2.10858	-0.163	0.254	-
Black	SeqId_4374_45	Q99988	GDF15	Growth/differentiation factor 15	0.396908	0.148992	0.00772289	1.48722	1.11059	1.99158	-	-	-	0.362009	0.141524	0.0105293	1.43621	1.08831	1.89533	-	-	-
White	SeqId_4374_45	Q99988	GDF15	Growth/differentiation factor 15	0.498489	0.128613	0.000106238	1.64623	1.27943	2.1182	-0.201	0.209	-	0.479636	0.10086	1.98005e-06	1.61549	1.32572	1.96859	-0.075	0.618	-
Female	SeqId_4374_45	Q99988	GDF15	Growth/differentiation factor 15	0.475812	0.112555	2.36438e-05	1.60932	1.29073	2.00655	-	-	-	0.506949	0.110263	4.2733e-06	1.66022	1.33755	2.06073	-	-	-
Male	SeqId_4374_45	Q99988	GDF15	Growth/differentiation factor 15	0.498489	0.128613	0.000106238	1.64623	1.27943	2.1182	0.058	0.689	-	0.368699	0.124411	0.00304106	1.44585	1.13299	1.84511	0.123	0.391	-
CMD+	SeqId_4374_45	Q99988	GDF15	Growth/differentiation factor 15	0.544567	0.133691	4.6344e-05	1.72386	1.32649	2.24027	-	-	-	0.411776	0.0990942	3.24717e-05	1.5095	1.24303	1.83308	-	-	-
CMD-	SeqId_4374_45	Q99988	GDF15	Growth/differentiation factor 15	0.386964	0.109434	0.000406145	1.4725	1.18825	1.82476	0.012	0.117	-	0.477323	0.148066	0.00126539	1.61175	1.20577	2.15443	0.02	0.027	-
Low Ed	SeqId_4374_45	Q99988	GDF15	Growth/differentiation factor 15	0.539457	0.103003	1.62957e-07	1.71507	1.40154	2.09874	-	-	-	0.409646	0.101326	5.28066e-05	1.50628	1.23497	1.8372	-	-	-
High Ed	SeqId_4374_45	Q99988	GDF15	Growth/differentiation factor 15	0.331737	0.149858	0.0268508	1.39339	1.03875	1.86909	-0.138	0.354	-	0.456025	0.140543	0.0011756	1.57779	1.19789	2.07816	0.224	0.122	-
Obese	SeqId_4374_45	Q99988	GDF15	Growth/differentiation factor 15	0.246597	0.153307	0.107723	1.27966	0.947546	1.72819	-	-	-	0.419539	0.148841	0.00482189	1.52126	1.13634	2.03656	-	-	-
Non-obese	SeqId_4374_45	Q99988	GDF15	Growth/differentiation factor 15	0.561197	0.0996387	1.77798e-08	1.75277	1.44182	2.13077	0.003	0.705	-	0.460762	0.0990792	3.31229e-06	1.58528	1.30548	1.92505	0.009	0.253	-
C-Statistics
	Late-life									Midlife
			GDF15 alone		Age alone		GDF15+Age					GDF15 alone		Age alone		GDF15+Age
Strata	N	Nevent	C-stat	beta	C-stat	beta	C-stat	beta_GDF15	beta_age	N	Nevent	C-stat	beta	C-stat	beta	C-stat	beta_GDF15	beta_age
Full sample	4287	641	0.632841	0.780296	0.696567	0.141353	0.714642	0.498723	0.126355	11595	949	0.651193	0.924062	0.741764	0.154657	0.74895	0.465607	0.141523
Male	1806	285	0.624642	0.786608	0.682297	0.132813	0.696644	0.486646	0.117743	5132	402	0.652543	0.936864	0.731592	0.14492	0.739861	0.466863	0.131192
Female	2481	356	0.63737	0.767635	0.706385	0.147162	0.726913	0.500348	0.132554	6463	547	0.652123	0.926546	0.749179	0.162067	0.755753	0.479902	0.149115
APOEε4+	1144	233	0.623614	0.677558	0.692937	0.127667	0.708197	0.402405	0.114876	3476	438	0.645625	0.872206	0.739069	0.14655	0.744827	0.398429	0.134875
APOEε4-	2978	381	0.644766	0.862389	0.716244	0.158942	0.734267	0.551474	0.142413	7747	486	0.661525	1.01051	0.744184	0.161598	0.754029	0.563862	0.146056
White	3507	478	0.649365	0.868392	0.717259	0.155181	0.735732	0.543645	0.138648	8926	656	0.664364	1.06573	0.75646	0.167525	0.766134	0.562983	0.15197
Black	780	163	0.617149	0.639767	0.662747	0.11615	0.686181	0.488133	0.103718	2669	293	0.665722	0.833502	0.72749	0.140343	0.737423	0.538619	0.125596
Low Ed	2343	419	0.629818	0.802966	0.672042	0.129494	0.696975	0.581906	0.11408	7391	655	0.635945	0.866602	0.720962	0.143618	0.728298	0.422477	0.132298
High Ed	1944	222	0.629048	0.694532	0.731481	0.157444	0.737332	0.29994	0.147064	4204	294	0.673843	0.992878	0.775934	0.172587	0.781779	0.530637	0.156489
CMD+	2513	316	0.647136	0.987653	0.736382	0.163933	0.742782	0.462153	0.148069	9194	676	0.643772	0.904713	0.741129	0.156299	0.747403	0.441754	0.144233
CMD-	1774	325	0.589126	0.536767	0.654224	0.114948	0.671424	0.381123	0.106767	2401	273	0.638031	0.771913	0.723314	0.135259	0.730591	0.331337	0.12522
Obese	1491	203	0.61021	0.591273	0.690333	0.156577	0.705055	0.375466	0.147908	3324	308	0.642	0.916525	0.723441	0.144926	0.731135	0.433452	0.132529
Non-obese	2796	438	0.644072	0.880519	0.697201	0.136909	0.717388	0.571203	0.117857	8271	641	0.658672	0.954354	0.751791	0.162593	0.759411	0.511303	0.14847
Late-life full sample C-statistics for age alone and GDF15+age are significantly different; p=4.396e-5
Midlife full sample C-statistics for age alone and GDF15+age are significantly different; p=0.000185
Comparative associations between log2 standardized ADRD biomarkers and GDF15 (Visit 3; N=1294)
Outcome	Protein	ß	SE	HR	LCI	UCI	Pvalue	FDR
ACD	NfL	0.779209	0.114279	2.17975	1.74234	2.72697	9.19986e-12	4.59993e-11
ACD	pTau181	0.71637	0.108547	2.04699	1.65471	2.53227	4.121e-11	1.03025e-10
ACD	GFAP	0.575576	0.112585	1.77815	1.42606	2.21719	3.18161e-07	5.30269e-07
ACD	Aβ42/40	-0.209883	0.108264	0.810679	0.655684	1.00231	0.0525469	0.0525469
ACD	GDF15	0.599472	0.146869	1.82116	1.36563	2.42863	4.47086e-05	5.58858e-05

## Sheet: Table S5
Table S5. Association between incident all-cause dementia (stratified) and etiology-specific dementia with plasma GDF15 in the UK Biobank (14yr)											TOC
Results derived from Cox proportional hazards regression models adjusted for age at assessment, sex, highest education level attained, study site, BMI, eGFR (kidney function), prevalent type-2 diabetes, high cholesterol, and APOEε4 status. Abbreviations: eGFR, estimated glomerular filtration rate; SE, standard error; LCI, lower confidence interval; UCI, upper confidence interval; CMD, cardiometab…
ACD Cox regression
ACD Strata	beta	SE	HR	LCI	UCI	Pvalue	N	Nevent	Interaction p
Full Sample	0.357726	0.0539716	1.43007	1.28652	1.58964	3.40173e-11	32842	1253	-
APOEε4+	0.287069	0.0758148	1.33252	1.14852	1.54599	0.000152816	8631	684	-
APOEε4-	0.412304	0.0880972	1.51029	1.27079	1.79494	2.86729e-06	19088	463	0.248197
Female	0.441617	0.080084	1.55522	1.3293	1.81953	3.49918e-08	17628	620	-
Male	0.294705	0.0737368	1.34273	1.16205	1.55151	6.42262e-05	15214	633	0.017134
CMD+	0.292969	0.0808884	1.3404	1.14389	1.57068	0.000292452	10216	481	-
CMD-	0.375177	0.0740418	1.45525	1.25867	1.68253	4.03919e-07	22626	772	0.374782
Low Ed	0.240505	0.0723522	1.27189	1.10373	1.46567	0.000887066	14777	681	-
High Ed	0.514205	0.081034	1.67231	1.42672	1.96017	2.2164e-10	18065	572	0.119266
Obese	0.399739	0.100788	1.49144	1.22409	1.81717	7.30511e-05	8320	323	-
Non-obese	0.324003	0.0647457	1.38265	1.21787	1.56973	5.60807e-07	24522	930	0.160442
Etiology-specific Cox regression
Outcome	N	Nevent	GDF15 effect						Age effect
			beta	SE	HR	LCI	UCI	Pvalue	beta	SE	HR	LCI	UCI	Pvalue
ACD	32842	1253	0.357726	0.0539716	1.43007	1.28652	1.58964	3.40173e-11	0.1398	0.00717	1.15005	1.13399	1.16633	1.35e-84
AD	32209	620	0.184538	0.0798592	1.20266	1.02841	1.40644	0.0208441	0.17858	0.01086	1.19552	1.17035	1.22124	8.79e-61
VaD	31833	244	0.695604	0.107876	2.00492	1.62283	2.47697	1.13213e-10	0.18707	0.01791	1.20571	1.16412	1.24879	1.55e-25
PD	32842	81	0.101296	0.222932	1.1066	0.714879	1.71298	0.649553	0.17356	0.0293	1.18953	1.12314	1.25985	3.16e-09
FTD	32842	84	0.386996	0.212506	1.47255	0.970922	2.23334	0.0685911	0.03248	0.02419	1.03302	0.98519	1.08316	0.179275
C-statistics
Outcome	N	Nevent	GDF15 alone						Age alone			GDF15+Age			p-differenceⴕ
			C	LCI	UCI	Opt cut*	Se*	Sp*	C	LCI	UCI	C	LCI	UCI
ACD	35605	1351	0.650641	0.636378	0.664903	0.932057	0.72067	0.499066	0.724047	0.709901	0.738192	0.732422	0.718488	0.746356	7.38811e-06
AD	34927	673	0.64233	0.622781	0.66188	0.903612	0.772581	0.440406	0.76365	0.745005	0.782295	0.765841	0.747243	0.78444	0.0291433
VaD	34515	261	0.719448	0.689597	0.749299	1.09913	0.692623	0.647346	0.765278	0.736947	0.793609	0.790893	0.764478	0.817308	3.91361e-05
PDD	35611	88	0.591325	0.529672	0.652978	1.10689	0.518519	0.706053	0.705403	0.654124	0.756682	0.707008	0.655568	0.758448	0.592355
FTD	35611	91	0.588363	0.53189	0.644836	1.0363	0.559524	0.635082	0.581031	0.518179	0.643884	0.592603	0.530045	0.655161	0.400424
*Derived from Youden's index; opt cut = optimal cutpoint (Olink, Normalized Protein Expression [NPX]), Se = sensitivity, Sp = specificity
ⴕidicates if C-statistics for age alone and GDF15+age are significantly different
Comparative associations between baseline MAPT, NEFL, & GFAP (Olink) in UK Biobank
Outcome	Protein	ß	SE	HR	LCI	UCI	Pvalue	n	n_cases
ACD	mapt	0.173972	0.051979	1.19002	1.07476	1.31765	0.000816979	32842	1253
ACD	nefl	0.792537	0.050033	2.20899	2.00266	2.43659	1.6409e-56	32842	1253
ACD	gfap	0.846176	0.047576	2.33072	2.12321	2.55851	9.10943e-71	32842	1253
AD	mapt	0.162935	0.0741446	1.17696	1.01777	1.36105	0.027983	32209	620
AD	nefl	0.800278	0.0734841	2.22616	1.92755	2.57102	1.27963e-27	32209	620
AD	gfap	1.06504	0.0645193	2.90095	2.55635	3.29199	3.25301e-61	32209	620
FTD	mapt	0.176342	0.200783	1.19285	0.804781	1.76804	0.379795	32842	84
FTD	nefl	1.36016	0.143349	3.89683	2.94234	5.16095	2.34402e-21	32842	84
FTD	gfap	1.23553	0.166819	3.44019	2.48077	4.77067	1.29792e-13	32842	84
PDD	mapt	-0.0950221	0.197305	0.909353	0.617712	1.33869	0.63009	32842	81
PDD	nefl	0.396876	0.212727	1.48717	0.980138	2.2565	0.0620894	32842	81
PDD	gfap	-0.001244	0.210992	0.998757	0.660485	1.51028	0.995296	32842	81
VaD	mapt	0.250449	0.119298	1.2846	1.01677	1.62299	0.0357865	31833	244
VaD	nefl	0.874207	0.107142	2.39697	1.94296	2.95708	3.36997e-16	31833	244
VaD	gfap	1.15932	0.10195	3.18776	2.61039	3.89283	5.80366e-30	31833	244

## Sheet: Table S6
Table S6. Association between incident all-cause dementia (stratified) and etiology-specific dementia with plasma GDF15 in the AGES-Reykjavik Study (15yr)										TOC
Results derived from Cox’s proportional hazards regression models were adjusted for age at assessment, sex, highest education level attained, APOEε4 status, study site, BMI, eGFR, prevalent type-2 diabetes, and high cholesterol. Abbreviations: eGFR, estimated glomerular filtration rate; SE, standard error; LCI, lower confidence interval; UCI, upper confidence interval; CMD, cardiometabolic diseas…
ACD Cox Regression
Strata	Variable	Beta	SE	HR	LCI	UCI	P_val
Full Sample	seq.4374.45	0.309009	0.0607924	1.36208	1.20908	1.53443	3.71462e-07
APOE e4 Carriers	seq.4374.45	0.195499	0.102494	1.21592	0.994628	1.48644	0.0564675
APOE e4 Non-carriers	seq.4374.45	0.372584	0.0757372	1.45148	1.25125	1.68375	8.67971e-07
APOE interaction	seq.4374.45:factor(apoe)1	-0.21617	0.107072	0.805598	0.653098	0.993707	0.0434955
Male	seq.4374.45	0.424959	0.0941475	1.52953	1.2718	1.83948	6.36884e-06
Female	seq.4374.45	0.219517	0.0801447	1.24548	1.06443	1.45732	0.00616235
Sex interaction	seq.4374.45:factor(SEX)2	-0.152187	0.103846	0.858828	0.700667	1.05269	0.142784
CMD+	seq.4374.45	0.360173	0.0825796	1.43358	1.21935	1.68544	1.29157e-05
CMD-	seq.4374.45	0.275456	0.0891395	1.31713	1.106	1.56857	0.00200044
CMD interaction	seq.4374.45:factor(CMD)1	0.026516	0.102179	1.02687	0.840506	1.25456	0.795245
Obese	seq.4374.45	0.216731	0.128692	1.24201	0.965122	1.59834	0.0921619
Non-Obese	seq.4374.45	0.339147	0.0690566	1.40375	1.22605	1.6072	9.05467e-07
Obese interaction	seq.4374.45:BMI	-0.0204103	0.0118653	0.979797	0.957274	1.00285	0.0854012
High Edu	seq.4374.45	0.485112	0.116862	1.62436	1.29184	2.04246	3.3079e-05
Low Edu	seq.4374.45	0.239289	0.0713721	1.27035	1.10451	1.46108	0.000800302
Edu interaction	seq.4374.45:factor(education)2	0.154318	0.113489	1.16686	0.93415	1.45754	0.173908
Etiology-specific
Outcome	Variable	Beta	SE	HR	LCI	UCI	P_val
ACD	seq.4374.45	0.309009	0.0607924	1.36208	1.20908	1.53443	3.71462e-07
AD	seq.4374.45	0.218537	0.0910565	1.24425	1.04088	1.48736	0.0163943
VAD	seq.4374.45	0.723911	0.198689	2.06248	1.39722	3.04449	0.000269017
C-statistics
Outcome	Predictors	c_index	lower_ci	upper_ci
ACD	GDF15	0.611	0.595	0.626
ACD	Age	0.704	0.69	0.718
ACD	GDF15+Age	0.709	0.695	0.723
ACD	GDF15+Age+Sex	0.709	0.695	0.723
AD	GDF15	0.582	0.559	0.604
AD	Age	0.659	0.638	0.68
AD	GDF15+Age	0.661	0.64	0.682
AD	GDF15+Age+Sex	0.661	0.64	0.683
VAD	GDF15	0.685	0.634	0.736
VAD	Age	0.706	0.659	0.754
VAD	GDF15+Age	0.74	0.696	0.784
VAD	GDF15+Age+Sex	0.761	0.72	0.801

## Sheet: Table S7
Table S7. Multicohort meta-analysis of associations between plasma GDF15 and incident dementia							TOC
Associations between plasma GDF15 levels and dementia risk were estimated in individual cohorts and meta-analyses. Individual cohort analyses include ARIC (Visits 2 and 5), UKB, NILS-LSA, and AGES. Meta-analyses were performed for midlife cohorts (ARIC Visit 2, UKB, NILS-LSA), late-life cohorts (ARIC Visit 5, AGES), and all cohorts combined, using both fixed-effects and random-effects models.
GDF15-dementia risk association	Beta	SE	p	HR
ARIC (Visit 2)	0.439154	0.0818215	7.99601e-08	1.55139
UKB	0.357726	0.0539716	3.40173e-11	1.43007
NILS-LSA	0.169	0.085	0.2354	1.19
ARIC (Visit 5)	0.475793	0.0841456	1.56393e-08	1.60929
AGES	0.309009	0.0607924	3.71462e-07	1.36208
Midlife fixed effects meta-analysis (ARIC Visit 2, UKB, NILS-LSA)	0.382414	0.0450529	2.10045e-17	1.46582
Late-life fixed effects meta-analysis (ARIC Visit 5, AGES)	0.366208	0.0492774	1.07323e-13	1.44226
Fixed effects meta-analysis (all cohorts)	0.375035	0.0332506	1.6653e-29	1.45504
Midlife random effects meta-analysis (ARIC Visit 2, UKB, NILS-LSA)	0.382414	0.0450529	2.10045e-17	1.46582
Late-life random effects meta-analysis (ARIC Visit 5, AGES)	0.382254	0.082772	3.87166e-06	1.46558
Random effects meta-analysis (all cohorts)	0.376809	0.035349	1.57112e-26	1.45763

## Sheet: Table S8
Table S8. Mendelian Randomization - Post-selection Inference (MR-SPI)										TOC
Results derived from two-sample Mendelian Randomization Post Selection Inference (Yao et al (23).). Instrumental variables were obtained from ARIC for primary analyses (Zhang et al (34).) and deCODE for secondary analyses (Ferkingstad et al (27).).
Exposure	Exposure Data Source	Outcome	Outcome ID	Outcome Data Source	Beta	SE	CI	P-val
GDF15	ARIC	Dementia	finn-b-F5_DEMENTIA	fingen GWAS	0.0003	0.0341	(-0.0666, 0.0672)	0.992981
		AD	finn-b-G6_AD_WIDE	fingen GWAS	-0.0389	0.0378	(-0.1152, 0.0330)	0.303432
		ADRD	ebi-a-GCST90027158	Bellenguez GWAS	0.042	0.0119	(0.0186, 0.0654)	0.000416485
		CSF42	NA	Cruchaga GWAS	0.1452	0.0403	(0.0663, 0.2241)	0.000314593
		CSFpTau	NA	Cruchaga GWAS	0.0812	0.0403	(0.0023, 0.1601)	0.0439164
	deCODE	Dementia	finn-b-F5_DEMENTIA	fingen GWAS	0.056	0.073	（-0.0872, 0.1991）	0.443008
		AD	finn-b-G6_AD_WIDE	fingen GWAS	0.0655	0.0804	(-0.0921, 0.2232)	0.415257
		ADRD	ebi-a-GCST90027158	Bellenguez GWAS	0.0697	0.029	(0.0128, 0.1266)	0.0162413
		CSF42	NA	Cruchaga GWAS	-0.0369	0.0968	（-0.2267, 0.1528）	0.703056
		CSFpTau	NA	Cruchaga GWAS	0.045	0.1067	(-0.1642, 0.2542)	0.673212
ARIC pQTLs
SNP	Chromosome	Position	Effect allele	Other allele	MAF	Beta	SE	P-val
rs16982345	19	18500722	A	G	0.262	0.189	0.00914809	1.03e-91
rs62122429	19	18495014	G	A	0.209	0.174	0.0117709	2.12e-48
rs7254789	19	18503019	C	T	0.174	-0.101	0.0112347	2.33e-19
rs8106047	19	18505741	A	T	0.163	0.115	0.0133492	1.01e-17
rs35673587	19	18490927	T	A	0.14	0.103	0.0124087	1.71e-16
rs7226	19	18480609	T	C	0.233	-0.088	0.0113805	1.04e-14
rs113495004	19	18461649	T	C	0.062	0.123	0.0211426	6.82e-09
rs12463068	19	18416208	T	C	0.087	0.103	0.01871	3.41e-08
rs112125416	19	18560563	A	G	0.041	0.087	0.0239949	0.000279263
rs138185133	19	18450140	C	T	0.025	0.091	0.0311038	0.00350332
deCODE pQTLs
SNP	Chromosome	Position	Effect allele	Other allele	MAF	Beta	SE	P-val
rs12462034	19	18364416	C	T	0.22224	0.3323	0.010119	1e-200
rs1227731	19	18387093	A	G	0.125	0.324	0.012638	6.054e-145
rs113700483	19	18383698	A	G	0.05985	-0.3389	0.0177	1.024e-81
rs16982307	19	18310880	A	G	0.13226	-0.1589	0.012508	5.648e-37
rs112949659	19	18629085	A	G	0.01156	-0.4904	0.041325	1.757e-32
rs73009453	19	18373049	T	C	0.0518	-0.2276	0.019181	1.78e-32
rs75089010	19	18691807	A	G	0.02721	-0.2915	0.026145	7.202e-29
rs533828592	19	18337213	GC	GT	0.02314	0.312	0.028205	1.923e-28
rs111615037	19	18459100	A	G	0.03675	0.2088	0.02246	1.451e-20
rs142320622	19	18957112	A	G	0.02963	0.2248	0.025038	2.751e-19
rs56089672	19	17141600	A	G	0.03602	0.1986	0.02293	4.674e-18
rs114681259	19	19158619	T	G	0.04183	0.1791	0.021034	1.669e-17
rs77752345	19	18302963	T	C	0.02837	0.2151	0.025622	4.655e-17
rs62121123	19	18055749	C	T	0.15648	0.0928	0.011709	2.272e-15
rs138462992	19	18817456	G	A	0.02926	0.1956	0.024992	5.017e-15
rs147706800	19	18143298	A	G	0.01768	-0.2441	0.032284	4.001e-14
rs28829870	19	20325667	A	G	0.19074	0.0782	0.010857	5.901e-13
rs12003	19	19634670	T	C	0.03908	0.1577	0.02202	7.969e-13
rs138086622	19	18523859	T	A	0.01821	0.2185	0.031363	3.243e-12
rs10424678	19	18538886	C	T	0.01802	-0.2234	0.03246	5.889e-12
rs371263418	19	21469186	G	A	0.04608	-0.1376	0.020076	7.178e-12
rs144144745	19	18328132	T	C	0.03374	-0.1609	0.023746	1.236e-11
rs149390855	19	18382798	A	G	0.00836	0.326	0.048332	1.53e-11
rs7260032	19	20429493	T	C	0.40223	0.0547	0.00853	1.432e-10
rs55836620	19	21863141	C	T	0.04025	-0.1377	0.021499	1.504e-10
rs147105422	19	17722659	A	G	0.04081	0.1373	0.021788	2.943e-10
rs62122442	19	18453900	T	C	0.00704	0.3059	0.048717	3.405e-10
rs11673146	19	18245969	A	G	0.01721	0.2088	0.03371	5.867e-10
rs8110571	19	17582120	A	G	0.21177	0.0627	0.010447	1.949e-09
rs258579	19	19998115	A	C	0.14358	0.0707	0.011979	3.59e-09
rs145653034	19	17653520	C	T	0.01112	0.2454	0.042301	6.581e-09
rs72995433	19	18583162	C	T	0.02825	-0.1445	0.025174	9.462e-09
rs73923156	19	18733606	G	A	0.00756	0.2726	0.047523	9.684e-09
rs113377795	19	21686288	G	A	0.02221	-0.1687	0.029893	1.666e-08
rs142309972	19	20014963	A	G	0.01626	-0.1889	0.033577	1.846e-08
rs78258728	19	18738019	A	G	0.01896	0.1705	0.030712	2.83e-08
rs115605748	19	29873171	C	A	0.07708	-0.0861	0.015722	4.344e-08

## Sheet: Table S9
Table S9. GDF15 association with single nucleotide polymorphisms (SNPs).									TOC
SNPs were identified based on previous genome-wide association studies (GWASs) from the ARIC cohort, a GDF15 GWAS meta-analysis, or from the OnTime Database (OTDB) (see footnotes); indicates insignificant finding. Closest target genes are in sequential order and were determined using OpenTarget Genetics canonical transcriptional start site distance. Bolded terms are related to dementia. Gray text…
1ARIC Study GWAS; all analyses utilized plasma GDF15 levels 2Ferkingstad et al., 2021 GWAS (SomaLogic) 3Data taken from the OTDB; levels of GDF15 were measured in various mediums (e.g., plasma, CSF, brain tissue); plasma and CSF from SomaLogic 7k, brain from SomaLogic 1.3k. Only non-Hispanic White (NHW) data shown for consistency.
Abbreviations: CSF, cerebrospinal fluid; OTDB, OnTime Database; SL, SomaLogic; AD, Alzheimer’s Disease; CVDs, cardiovascular diseases; ENM, endocrine, nutritional, and metabolic; NM, neurologic manifestations; CC, circulatory complications
Descriptives		Relationship to GDF15			Relationship to Relevant Phenotypes
SNP	Closest Genes	Source	Effect size (SE)	p	Phenotype Name	β	p
rs16982345	LRRC25, GDF15, SSBP4	Plasma (SL)1	0.189 (0.009)	1.0×10-91	Dementia in AD	0.104	2.3×10-3
		CSF (SL)3	0.310 (0.021)	2.2×10-91	AD - Wide Definition	0.063	3.6×10-3
		Plasma (SL)3	0.096 (0.008)	2.6×10-30	TII diabetes	0.034	1.5×10-3
		Brain (SL)3	0.001 (0.004)	7.7×10-1	Obesity	0.067	6.6×10-5
					Metabolic disorders	0.048	1.1×10-5
					CVDs	0.038	2.0×10-6
rs62122429	GDF15, LRRC25, SSBP4	Plasma (SL)1	0.174 (0.012)	2.1×10-48	Myocardial infarction	-0.0356	2.5×10-4
		CSF (SL)3	0.36 (0.022)	1.8×10-58	Coronary atherosclerosis	-0.0472	6.7×10-4
		Plasma (SL)3	0.062 (0.0090)	4.9×10-12	Coronary artery disease	-0.0296	8.1×10-4
		Brain (SL)3	0.001 (0.004)	7.6×10-1
rs7254789	LRRC25, GDF15, SSBP4	Plasma (SL)1	-0.101 (0.011)	2.3×10-19	Type I Diabetes with CC	0.249	3.0×10-3
		CSF (SL)3	-0.17 (0.024)	1.1×10-12	Benign intracranial hypertension	0.447	4.4×10-3
		Brain (SL)3	-0.005 (0.004)	1.5×10-1	Metabolic disorders	-0.0413	5.9×10-4
rs8106047	LRRC25, GDF15, SSBP4	Plasma (SL)1	0.115 (0.013)	1.0×10-17	Alzheimer's disease (late onset)	0.0828	2.3×10-3
		Plasma (SL)3	0.059 (0.010)	4.3×10-9	Amyloidosis	0.636	1.1×10-3
		Brain (SL)3	-0.0008 (0.004)	8.4×10-1	Meningitis (non-cancer)	-0.151	3.0×10-3
					Portal hypertension	0.253	3.4×10-3
rs35673587	GDF15, LRRC25, SSBP4	Plasma (SL)1	0.103 (0.012)	1.7×10-16	Alzheimer's disease (late onset)	0.07	3.1×10-3
		Plasma (SL)3	0.078 (0.010)	2.7×10-14	Blood protein levels in cardiovascular risk	0.33	6.0×10-15
		Brain (SL)3	-0.0007 (0.004)	8.6×10-1	Monocyte percentage of white cells	-0.024	1.4×10-15
rs7226	GDF15, LRRC25, PGPEP1	Plasma (SL)1	-0.088 (0.011)	1.0×10-14	Obesity and other hyperalimentation	-0.0723	6.7×10-6
		Plasma (SL)3	-0.029 (0.008)	4.1×10-4	Disorders of lipoid metabolism	-0.0303	2.4×10-3
		CSF (SL)3	0.072 (0.021)	7.4×10-4	Myocardial infarction	-0.0388	2.4×10-3
		Brain (SL)3	0.002 (0.003)	4.9×10-1
rs113495004	PGPEP1, GDF15, LSM4	Plasma (SL)1	0.123 (0.021)	6.8×10-9	Cognitive performance	-0.017	3.2×10-3
		CSF (SL)3	0.095 (0.037)	1.0×10-2	Hypertension	0.0047	4.0×10-3
		Plasma (SL)3	0.031 (0.015)	3.4×10-2	Diabetic neuropathy	0.29	2.9×10-3
		Brain (SL)3	-0.001 (0.006)	8.0×10-1
rs12463068	LSM4, JUND, IQCN	Plasma (SL)1	0.103 (0.019)	3.4×10-8	Myocardial infarction	0.0507	2.3×10-3
		CSF (SL)3	0.150 (0.038)	1.0×10-4	Heart attack | vascular/heart problems diagnosed by doctor	0.0983	4.6×10-3
		Plasma (SL)3	0.025 (0.015)	1.1×10-1
		Brain (SL)3	0.0098 (0.006)	1.3×10-1
rs112125416	ISYNA1, SSBP4, LRRC25	Plasma (SL)1	0.087 (0.024)	2.8×10-4	Parkinson’s disease	0.489	8.3×10-5
		Plasma (SL)3	0.037 (0.016)	2.3×10-2	Peripheral neuropathy	0.399	4.2×10-3
		CSF (SL)3	0.089 (0.042)	3.5×10-2	Monocyte percentage	-0.0451	1.5×10-3
		Brain (SL)3	0.001 (0.007)	9.3×10-1
rs138185133	PGPEP1, LSM4, GDF15	Plasma (SL)1	0.091 (0.031)	3.5×10-3	Monocyte percentage of white cells	-0.0405	8.5×10-8
		Plasma (SL)3	0.082 (0.025)	1.2×10-3
		CSF (SL)3	0.044 (0.071)	5.4×10-1
		Brain (SL)3	0.001 (0.010)	9.2×10-1
rs12462034	GDF15, PGPEP1, LRRC25	Plasma2	0.332 (0.010)	1.0×10-200	Monocyte percentage of white cells	-0.0111	1.1×10-4
		Plasma (SL)3	0.050 (0.009)	1.2×10-7	Cardiovascular diseases	0.0261	1.9×10-3
		CSF (SL)3	0.120 (0.024)	3.1×10-7
		Brain (SL)3	0.003 (0.004)	4.9×10-1
rs1227731	LRRC25, GDF15, SSBP4	Plasma2	0.324 (0.013)	6.1×10-145	Alzheimer disease, including avohilmo	-0.128	2.2×10-3
		Plasma (SL)3	0.082 (0.010)	1.1×10-15	Alzheimer's disease (late onset)	0.0711	2.6×10-3
		CSF (SL)3	0.13 (0.026)	8.3×10-7	Monocyte percentage of white cells	-0.0243	4.2×10-16
		Brain (SL)3	0.0004 (0.004)	9.2×10-1	Endocrine, nutritional and metabolic diseases	-0.0482	2.1×10-3
					Hypercholesterolemia	0.041	7.4×10-4
					Apolipoprotein A1 levels	-0.009	1.2×10-3
rs113700483	GDF15, LRRC25, SSBP4	Plasma2	-0.339 (0.018)	1.0×10-81	Symptoms involving cardiovascular system	0.957	8.1×10-4
		CSF (SL)3	-0.37 (0.052)	5.2×10-13	Parkinson's disease motor subtype	-0.542	2.2×10-3
		Plasma (SL)3	-0.047 (0.021)	2.2×10-2
		Brain (SL)3	0.002 (0.008)	8.0×10-1
rs16982307	LSM4, JUND, PGPEP1	Plasma2	-0.159 (0.013)	5.7×10-37	Disorders of lipoprotein metabolism	0.0913	2.4×10-4
		CSF (SL)3	-0.18 (0.026)	3.2×10-12	Endocrine, nutritional and metabolic diseases	0.0493	9.3×10-4
		Plasma (SL)3	-0.037 (0.010)	3.8×10-4	Cerebral atherosclerosis	-0.418	1.9×10-3
		Brain (SL)3	0.0005 (0.004)	9.1×10-1
rs112949659	KLHL26, CRLF1, TMEM59L	Plasma2	-0.490 (0.041)	1.8×10-32	Alzheimer disease	0.204	4.0×10-3
		Plasma (SL)3	-0.009 (0.038)	8.1×10-1
		CSF (SL)3	-0.020 (0.10)	8.5×10-1
rs73009453	GDF15, LRRC25, PGPEP1	Plasma2	-0.228 (0.019)	1.8×10-32	Monocyte percentage of white cells	0.0264	1.2×10-7
		CSF (SL)3	-0.30 (0.052)	6.8×10-9	Pulmonary heart disease	-0.219	3.0×10-4
		Plasma (SL)3	-0.062 (0.018)	6.0×10-4	Neurological disease	0.00424	1.4×10-3
		Brain (SL)3	-0.003 (0.008)	7.1×10-1
rs75089010	CRTC1, KLHL26, CRLF1	Plasma2	-0.292 (0.026)	7.2×10-29	Any dementia	0.307	9.0×10-4
		CSF (SL)3	-0.30 (0.078)	1.4×10-4	Dementia, including avohilmo	0.261	1.1×10-3
		Plasma (SL)3	-0.036 (0.029)	2.1×10-1	Dementia	0.254	1.9×10-3
					Heart disease | illnesses of mother	-0.0775	2.8×10-3
					Secondary parkinsonism	0.939	4.3×10-3
rs533828592	PGPEP1, LSM4, GDF15	Plasma2	0.312 (0.028)	1.9×10-28	Hypertensive diseases	0.0718	1.0×10-3
		CSF (SL)3	0.36 (0.11)	7.6×10-4	Endocrine, nutritional and metabolic diseases	0.0509	4.3×10-3
		Plasma (SL)3	-0.017 (0.047)	7.2×10-1	Other CVD	-0.204	4.3×10-3
rs111615037	ISYNA1, SSBP4, LRRC25	Plasma2	0.209 (0.022)	1.5×10-20	Monocyte percentage of white cells	-0.0344	4.0×10-8
		CSF (SL)3	0.12 (0.056)	3.7×10-2	Unspecified disorder of lipoid metabolism	0.898	2.4×10-3
		Plasma (SL)3	0.036 (0.022)	1.0×10-1	Other disorders of veins	0.242	2.7×10-3
		Brain (SL)3	0.010 (0.008)	2.1×10-1	Meningitis	0.305	4.5×10-3
rs142320622	HOMER3, DDX49, COPE	Plasma2	0.225 (0.025)	2.8×10-19	N/A	N/A	N/A
		CSF (SL)3	-0.15 (0.069)	5.2×10-13
		Plasma (SL)3	-0.023 (0.025)	2.2×10-2
		Brain (SL)3	-0.0042 (0.010)	8.0×10-1

[truncated: 15 more sheets: Table S10, Table S11, Table S12, Table S13, Table S14, Table S15, Table S16, Table S17, Table S18, Table S19, Table S20, Table S21, Table S22, Table S23, Table S24]
